# Supplementary material for: Preparation and Laboratory Testing of Polymeric Scale Inhibitor Colloidal Materials for Oilfield Mineral Scale Control
Source: Polymers (Basel). 2022 Oct 10;14(19):4240. doi: 10.3390/polym14194240 (PMC9572485; doi:10.3390/polym14194240)
Supplement: Supplementary file 1 [file polymers-14-04240-s001.zip]

Archive with 1 entries (1 files):
- polymers-1912128-supplementary.pdf
